# Supplementary material for: Profiling of transcriptional and epigenetic changes during directed endothelial differentiation of human embryonic stem cells identifies FOXA2 as a marker of early mesoderm commitment
Source: Stem Cell Res Ther. 2013 Apr 24;4(2):36. doi: 10.1186/scrt192 (PMC3706826; doi:10.1186/scrt192)
Supplement: Additional file 3 — A table presenting the sequences of forward and reverse primers used for FOXA2 ChIP-PCR. [file scrt192-S3.xls]

## Sheet: Sheet1
Region	Forward Primer	Reverse Primer
1	5'-TTTCAGTCACAACCGAGGTG-3'	5'-TCAACTCCATATGCCCCATC-3'
2	5'-TGGAAAAGACGAGCGCTTAC-3'	5'-TTGCTGGTCGTTTGTTGTG-3'
3	5'-CCGAGTCTGTTTCATTCAGG-3'	5'-TCTAGAATCTGGGCGAGGTG-3'
