# Supplementary material for: Profiling of transcriptional and epigenetic changes during directed endothelial differentiation of human embryonic stem cells identifies FOXA2 as a marker of early mesoderm commitment
Source: Stem Cell Res Ther. 2013 Apr 24;4(2):36. doi: 10.1186/scrt192 (PMC3706826; doi:10.1186/scrt192)
Supplement: Additional file 4 — A table presenting the differentially expressed genes identified on Ingenuity Pathway Analysis software of Partek® Genomics Suite™ hESC–EC day 2 microarray data. Within the hESC–EC day 2 specific dataset, Ingenuity Pathway Analysis software identified 178 genes as being differentially expressed (P ≤0.05). [file scrt192-S4.xls]

## Sheet: Sheet1
Symbol	Entrez Gene Name	P-value	Fold Change
ACAD11	acyl-CoA dehydrogenase family, member 11	0.0265	-1.43438
ADAT3	adenosine deaminase, tRNA-specific 3	0.0304	1.61394
AGPHD1	aminoglycoside phosphotransferase domain containing 1	0.0119	1.35706
AHR	aryl hydrocarbon receptor	0.0262	1.89513
AK2	adenylate kinase 2	0.0139	1.34192
AKTIP	AKT interacting protein	0.0159	-1.43319
ALDH16A1	aldehyde dehydrogenase 16 family, member A1	0.0272	1.61398
AMH	anti-Mullerian hormone	0.0201	1.325
ANKRA2	ankyrin repeat, family A (RFXANK-like), 2	0.0055	-1.64468
ARMC6	armadillo repeat containing 6	0.0422	1.39169
ASCC3	activating signal cointegrator 1 complex subunit 3	0.0471	-1.8856
ASCL2	achaete-scute complex homolog 2 (Drosophila)	0.0474	1.24413
ATG14 (includes EG:100504663)	ATG14 autophagy related 14 homolog (S. cerevisiae)	0.0207	1.35704
ATXN7L3B	ataxin 7-like 3B	0.0367	1.35291
BASP1	brain abundant, membrane attached signal protein 1	0.0121	-1.67923
C19orf76	chromosome 19 open reading frame 76	0.0003	1.41701
C21orf2	chromosome 21 open reading frame 2	0.044	1.50242
C9orf86	chromosome 9 open reading frame 86	0.046	1.49165
CCDC56	coiled-coil domain containing 56	0.0043	1.62264
CDK5R1	cyclin-dependent kinase 5, regulatory subunit 1 (p35)	0.0457	1.27595
CFDP1	craniofacial development protein 1	0.0056	1.45876
CNPY3	canopy 3 homolog (zebrafish)	0.0257	1.45522
COIL	coilin	0.0117	1.40997
CRYBB1	crystallin, beta B1	0.0351	1.24347
CRYZL1	crystallin, zeta (quinone reductase)-like 1	0.0164	-1.6394
CTAG1B (includes others)	cancer/testis antigen 1B	0.4286	1.10073
CTNNA1	catenin (cadherin-associated protein), alpha 1, 102kDa	0.0012	-1.57798
CXXC1	CXXC finger protein 1	0.0175	1.81781
CYP2U1	cytochrome P450, family 2, subfamily U, polypeptide 1	0.017	-1.25455
DDIT4	DNA-damage-inducible transcript 4	0.0133	-2.95285
DEPDC1	DEP domain containing 1	0.0419	-1.28265
DHX34	DEAH (Asp-Glu-Ala-His) box polypeptide 34	0.0407	1.29356
DHX37	DEAH (Asp-Glu-Ala-His) box polypeptide 37	0.0178	2.3023
DNAJB12	DnaJ (Hsp40) homolog, subfamily B, member 12	0.0195	1.46865
DNMT3L	DNA (cytosine-5-)-methyltransferase 3-like	0.0129	1.29018
DYNLT1	dynein, light chain, Tctex-type 1	0.0368	-1.54037
EHMT2	euchromatic histone-lysine N-methyltransferase 2	0.016	1.45772
EIF3G	eukaryotic translation initiation factor 3, subunit G	0.016	1.35601
EIF4EBP3	eukaryotic translation initiation factor 4E binding protein 3	0.0144	1.27124
ELP3	elongation protein 3 homolog (S. cerevisiae)	0.0455	1.45377
EPB41L4B	erythrocyte membrane protein band 4.1 like 4B	0.0095	1.29304
ERBB3 (includes EG:13867)	v-erb-b2 erythroblastic leukemia viral oncogene homolog 3 (avian)	0.0081	1.39671
ESRRA	estrogen-related receptor alpha	0.0039	1.51161
ETFA	electron-transfer-flavoprotein, alpha polypeptide	0.0181	-2.33136
EXOC7	exocyst complex component 7	0.0438	1.66814
FAM123B	family with sequence similarity 123B	0.0062	1.71453
FBXO22	F-box protein 22	0.0239	-1.73882
FBXW5	F-box and WD repeat domain containing 5	0.0103	1.35127
FIBP	fibroblast growth factor (acidic) intracellular binding protein	0.0435	1.7262
FLJ38717	FLJ38717 protein	0.0264	1.51066
FOXA2	forkhead box A2	0	1.50997
FZD6	frizzled family receptor 6	0.0387	-1.1783
GABPB1	GA binding protein transcription factor, beta subunit 1	0.0194	-1.46947
GABRE	gamma-aminobutyric acid (GABA) A receptor, epsilon	0.0075	-1.18524
GAGE1 (includes others)	G antigen 1	0.837	-1.03397
GAGE5	G antigen 5	0.0369	1.21144
GHRL	ghrelin/obestatin prepropeptide	0.0219	1.16198
GIGYF2	GRB10 interacting GYF protein 2	0.006	1.39148
GNPAT	glyceronephosphate O-acyltransferase	0.0275	-1.37754
GRAMD1A	GRAM domain containing 1A	0.0277	1.60998
GRWD1	glutamate-rich WD repeat containing 1	0.0272	1.67731
GUSB	glucuronidase, beta	0.0324	1.30479
HDAC5	histone deacetylase 5	0.0269	1.21127
HERC2	HECT and RLD domain containing E3 ubiquitin protein ligase 2	0.0139	1.21121
HSD17B14	hydroxysteroid (17-beta) dehydrogenase 14	0.0005	1.72466
HYDIN	HYDIN, axonemal central pair apparatus protein	0.0159	-1.13114
ICT1 (includes EG:100149182)	immature colon carcinoma transcript 1	0.0194	1.49941
IGSF9	immunoglobulin superfamily, member 9	0.0122	1.36014
IQSEC2	IQ motif and Sec7 domain 2	0	2.01081
JMJD4	jumonji domain containing 4	0.0417	1.40265
KDM4D	lysine (K)-specific demethylase 4D	0.0256	-1.20247
KIAA1324L	KIAA1324-like	0.0204	-1.50024
KITLG	KIT ligand	0.0295	-1.12419
KRI1	KRI1 homolog (S. cerevisiae)	0.0051	1.27387
KSR1	kinase suppressor of ras 1	0.0413	1.15379
L3MBTL2	l(3)mbt-like 2 (Drosophila)	0.029	1.36717
LATS1	LATS, large tumor suppressor, homolog 1 (Drosophila)	0.0256	-1.16192
LBR (includes EG:368360)	lamin B receptor	0.0478	-1.34342
LOC441124	uncharacterized LOC441124	0.0343	1.2483
LRRTM1	leucine rich repeat transmembrane neuronal 1	0.0422	1.12836
MBNL3	muscleblind-like splicing regulator 3	0.0422	1.18869
MBTD1	mbt domain containing 1	0.0338	1.45915
MBTPS2	membrane-bound transcription factor peptidase, site 2	0.0147	-1.40507
MCART1	mitochondrial carrier triple repeat 1	0.0454	1.93146
MEA1	male-enhanced antigen 1	0.0168	1.44691
MED10	mediator complex subunit 10	0.0373	-1.34197
MED28	mediator complex subunit 28	0.0001	1.76773
METTL13	methyltransferase like 13	0.0089	1.31114
MLL3	myeloid/lymphoid or mixed-lineage leukemia 3	0.0055	1.2788
MLST8	MTOR associated protein, LST8 homolog (S. cerevisiae)	0.0034	1.83001
MNT	MAX binding protein	0.0211	1.49585
MOBP	myelin-associated oligodendrocyte basic protein	0.0351	1.15593
MSTO1	misato homolog 1 (Drosophila)	0.021	1.34492
MTMR14	myotubularin related protein 14	0.0121	1.37386
MUM1	melanoma associated antigen (mutated) 1	0.0159	1.63335
MYO6	myosin VI	0.0442	-1.26871
N4BP2	NEDD4 binding protein 2	0.0466	1.79929
NAA40	N(alpha)-acetyltransferase 40, NatD catalytic subunit, homolog (S. cerevisiae)	0.0439	1.30417
NCALD	neurocalcin delta	0.0008	-1.46127
NLE1	notchless homolog 1 (Drosophila)	0.0035	1.40052
NRBP1	nuclear receptor binding protein 1	0.047	1.62462
NUP214	nucleoporin 214kDa	0.0045	1.71579
OGT	O-linked N-acetylglucosamine (GlcNAc) transferase (UDP-N-acetylglucosamine:polypeptide-N-acetylglucosaminyl transferase)	0.0362	1.4222
OR13C9	olfactory receptor, family 13, subfamily C, member 9	0.0133	1.17716
OR2A1/OR2A42	olfactory receptor, family 2, subfamily A, member 42	0.0085	-1.18688
OTUB1	OTU domain, ubiquitin aldehyde binding 1	0.0338	1.78653
PCDHB9	protocadherin beta 9	0.0197	1.73299
PDP2	pyruvate dehyrogenase phosphatase catalytic subunit 2	0.0422	1.18436
PIP5K1B	phosphatidylinositol-4-phosphate 5-kinase, type I, beta	0.0307	1.13067
POFUT1	protein O-fucosyltransferase 1	0.0262	1.84215
POLR1C	polymerase (RNA) I polypeptide C, 30kDa	0.0022	1.58855
POLR3H	polymerase (RNA) III (DNA directed) polypeptide H (22.9kD)	0.0106	1.51291
PPP2R1B	protein phosphatase 2, regulatory subunit A, beta	0.0463	-1.24337
PRC1 (includes EG:233406)	protein regulator of cytokinesis 1	0.0046	-1.50962
PRCC	papillary renal cell carcinoma (translocation-associated)	0.0159	1.36333
PRKAR2B	protein kinase, cAMP-dependent, regulatory, type II, beta	0.0358	1.16749
PRKCSH	protein kinase C substrate 80K-H	0.0147	1.4093
PRMT5	protein arginine methyltransferase 5	0.0073	1.61075
PSEN1	presenilin 1	0.0229	-1.15356
PSME3	proteasome (prosome, macropain) activator subunit 3 (PA28 gamma; Ki)	0.047	1.38063
PTP4A2	protein tyrosine phosphatase type IVA, member 2	0.026	1.60003
RABL2B	RAB, member of RAS oncogene family-like 2B	0.0201	1.33878
RAD51D	RAD51 homolog D (S. cerevisiae)	0.0054	1.14564
RAX2 (human)	retina and anterior neural fold homeobox 2	0.0444	1.569
RBM14	RNA binding motif protein 14	0.011	1.72171
RFX1 (includes EG:100038773)	regulatory factor X, 1 (influences HLA class II expression)	0.0159	1.46898
RGPD5 (includes others)	RANBP2-like and GRIP domain containing 5	0.8237	1.04036
RIMBP3 (includes others)	RIMS binding protein 3	0.7658	1.04634
RIPK2	receptor-interacting serine-threonine kinase 2	0.0231	-1.43126
RN7SK	RNA, 7SK small nuclear	0.0001	3.41251
RNU6ATAC	RNA, U6atac small nuclear (U12-dependent splicing)	0.0008	1.63226
RPE	ribulose-5-phosphate-3-epimerase	0.0272	1.16687
RPUSD4	RNA pseudouridylate synthase domain containing 4	0.0191	1.69654
RRS1	RRS1 ribosome biogenesis regulator homolog (S. cerevisiae)	0.038	1.38637
SETDB1	SET domain, bifurcated 1	0.0273	1.38901
SF3B3	splicing factor 3b, subunit 3, 130kDa	0.0407	1.50756
SFXN4	sideroflexin 4	0.0486	1.52085
SGCE	sarcoglycan, epsilon	0.0466	-2.07094
SLC22A23	solute carrier family 22, member 23	0.005	1.53774
SLC2A10	solute carrier family 2 (facilitated glucose transporter), member 10	0.0116	-1.43332
SLC4A8	solute carrier family 4, sodium bicarbonate cotransporter, member 8	0.0277	1.22452
SNAPC4	small nuclear RNA activating complex, polypeptide 4, 190kDa	0.0444	1.7998
SNPH	syntaphilin	0.0373	-1.14497
SPAG9	sperm associated antigen 9	0.0401	-1.51073
SRA1	steroid receptor RNA activator 1	0.011	1.34046
SRM	spermidine synthase	0.0052	1.96006
STAR	steroidogenic acute regulatory protein	0.0327	1.28664
STARD10	StAR-related lipid transfer (START) domain containing 10	0.0019	-1.60847
STK36	serine/threonine kinase 36	0.0076	1.98475
TAF6L	TAF6-like RNA polymerase II, p300/CBP-associated factor (PCAF)-associated factor, 65kDa	0.0133	1.74775
TBCD	tubulin folding cofactor D	0.0462	1.21181
TELO2	TEL2, telomere maintenance 2, homolog (S. cerevisiae)	0.0466	1.52476
TFAP4	transcription factor AP-4 (activating enhancer binding protein 4)	0.0136	1.62316
TMEM151B	transmembrane protein 151B	0.0009	1.36851
TMEM198	transmembrane protein 198	0.0064	1.40911
TMEM203	transmembrane protein 203	0.0313	1.28615
TMEM208	transmembrane protein 208	0.0052	1.31638
TMEM235	transmembrane protein 235	0.044	-1.15372
TOMM22	translocase of outer mitochondrial membrane 22 homolog (yeast)	0.0137	1.42865
TRAPPC2L	trafficking protein particle complex 2-like	0.0201	1.81795
TTLL12	tubulin tyrosine ligase-like family, member 12	0.0122	1.82554
TWSG1	twisted gastrulation homolog 1 (Drosophila)	0.0449	-1.64231
UBTF	upstream binding transcription factor, RNA polymerase I	0.0159	1.59561
UCHL5	ubiquitin carboxyl-terminal hydrolase L5	0.034	-1.39041
UFM1	ubiquitin-fold modifier 1	0.0483	-1.67315
USF2	upstream transcription factor 2, c-fos interacting	0.0373	1.7263
USMG5	up-regulated during skeletal muscle growth 5 homolog (mouse)	0.047	-1.43148
VPS41 (includes EG:218035)	vacuolar protein sorting 41 homolog (S. cerevisiae)	0.0253	1.72179
WDR60	WD repeat domain 60	0.0326	1.44002
WDR74	WD repeat domain 74	0.0453	1.54034
WHSC1L1	Wolf-Hirschhorn syndrome candidate 1-like 1	0.017	-1.2381
WIBG	within bgcn homolog (Drosophila)	0.0439	1.67046
WRB	tryptophan rich basic protein	0.0163	-1.41577
ZDHHC16	zinc finger, DHHC-type containing 16	0.0456	1.6055
ZDHHC22	zinc finger, DHHC-type containing 22	0.0433	1.27021
ZNF35	zinc finger protein 35	0.0238	1.33306
ZNF362	zinc finger protein 362	0.0365	1.3061
ZNF473	zinc finger protein 473	0.0058	1.44173
